# Supplementary material for: Physics-Informed Optimization for the Sub-Feature-Scale Fabrication of Hollow Microneedles via Digital Light Processing
Source: Micromachines (Basel). 2026 May 29;17(6):678. doi: 10.3390/mi17060678 (PMC13303251; doi:10.3390/mi17060678)
Supplement: Supplementary file 1 [file micromachines-17-00678-s001.zip]

Archive with 1 entries (1 files):
- micromachines-4312472-supplementary.pdf
